# Supplementary material for: Kiwifruit Resistance to Sclerotinia sclerotiorum and Pseudomonas syringae pv. actinidiae and Defence Induction by Acibenzolar-S-methyl and Methyl Jasmonate Are Cultivar Dependent
Source: Int J Mol Sci. 2023 Nov 3;24(21):15952. doi: 10.3390/ijms242115952 (PMC10647243; doi:10.3390/ijms242115952)
Supplement: Supplementary file 1 [file ijms-24-15952-s001.zip]

Archive with 1 entries (1 files):
- ijms-2664399-supplementary.pdf
